# Supplementary material for: Front Transparent Passivation of CIGS-Based Solar Cells via AZO
Source: Molecules. 2022 Sep 23;27(19):6285. doi: 10.3390/molecules27196285 (PMC9572985; doi:10.3390/molecules27196285)
Supplement: Supplementary file 1 [file molecules-27-06285-s001.zip]

Archive with 1 entries (1 files):
- molecules-1915417-supplementary.pdf
